# Supplementary material for: An Evaluation of the Effects of Delayed Parasitism on Daily and Lifetime Fecundity of Aphidius ervi Haliday
Source: Insects. 2024 Dec 24;16(1):3. doi: 10.3390/insects16010003 (PMC11766066; doi:10.3390/insects16010003)
Supplement: Supplementary file 1 [file insects-16-00003-s001.zip]

Archive with 1 entries (1 files):
- insects-3374060-supplementary.pdf
